# Supplementary material for: Modulation of ERK5 Activity as a Therapeutic Anti-Cancer Strategy
Source: J Med Chem. 2023 Apr 1;66(7):4491–502. doi: 10.1021/acs.jmedchem.3c00072 (PMC10108346; doi:10.1021/acs.jmedchem.3c00072)
Supplement: Supplementary file 1 — jm3c00072_si_001.csv [file jm3c00072_si_001.csv]

Compound	Smiles
1	O=C(/C1=C(C2=CC=CC=C2)\NC3=CC(CN(C)C)=CC=C3)NC4=C1C=CC(C(N)=O)=C4
2	O=C(/C1=C(C2=CC=CC=C2)\NC3=CC(CN(C)C)=CC=C3)NC4=C1C=CC(N(C)(C)=C=O)=C4
3	CN(C1)C/C=C/CCOC2=CC=CC(C3=NC(NC4=CC=CC1=C4)=NC=C3)=C2
4	O=C1C2=C(C=CC=C2)N(C)C3=NC(NC4=C(OC)C=C(C(N5CCC(N6CCN(C)CC6)CC5)=O)C=C4)=NC=C3N1C
5	O=C1C2=C(C=CC=C2)N(C)C3=NC(NC4=C(OCC)C=C(N5CCC(O)CC5)C=C4)=NC=C3N1C
6a	O=C1C2=C(C=CC=C2)N(C3CCCC3)C4=NC(NC5=C(OCC)C=C(C(N6CCC(N7CCN(C)CC7)CC6)=O)C=C5)=NC=C4N1C
6b	O=C1C2=C(C=CC=C2)N(C(C)CC)C3=NC(NC4=C(OC)C=C(C(N5CCC(N6CCN(C)CC6)CC5)=O)C=C4)=NC=C3N1C
7	O=C1C2=C(C=CC=C2)N(S(=O)(C)=O)C3=NC(NC4=C(OCC)C=C(C(N5CCC(N6CCN(C)CC6)CC5)=O)C=C4)=NC=C3N1C
8	O=C(NCC1=CC=NC=C1)C2=CC(C(C3=C(Cl)C(Cl)=CC=C3)=O)=CN2
9	O=C(NC1=CC=CN=C1)C2=CC(C(C3=C(F)C=CC=C3Br)=O)=CN2
10	O=C(NC1=CC=C(CC2CCN(C)CC2)N=C1)C3=CC(C(C4=C(Cl)C=CC(Cl)=C4F)=O)=CN3
11	O=C(NC1=CN(C)N=C1)C2=CC(C(C3=C(Cl)C=CC(Cl)=C3F)=O)=CN2
12	O=C(C1=CC=C(OC(F)(F)F)C=C1)N(CC2)CCC2C3=NC=NC4=C3C=C(OC)C(OC)=C4
13	O=C(C1=CC=C(OC(F)(F)F)C=C1N)N(CC2)CCC2C3=NC=NC4=C3N=CC(N5CCN(C)CC5)=C4
14	O=C(NC)C1=C(NC(C2=C(Cl)C=CC=C2)=O)SC3=C1CCCC3
15	O=C(NC)C1=C(NC(C2=C(Cl)C=CC=C2)=O)SC3=C1CCN(C(NC4=C(Cl)C=CC=C4)=S)C3
16	n/a
17	O=C(C1=CC=C(OC(F)(F)F)C=C1N)N(CC2)CCC2C3=C4C(C=C(N5CCN(CCCCCC(N[C@H](C(N6[C@H](C(N[C@H](C7=CC=C(C8=C(C)N=CS8)C=C7)C)=O)C[C@@H](O)C6)=O)C(C)(C)C)=O)CC5)C=C4)=NC=N3
